# Supplementary material for: A visual question answering method based on task decomposition
Source: PLoS One. 2025 Nov 13;20(11):e0336623. doi: 10.1371/journal.pone.0336623 (PMC12614567; doi:10.1371/journal.pone.0336623)
Supplement: S1 Data — The minimum dataset we provide includes experimental records, original chart files generated from experimental data, and part of processed benchmark data. (ZIP) [file pone.0336623.s001.zip]

Archive with 62 entries (25 files):
- minimal datasets/
- minimal datasets/answer accuracy.opju
- minimal datasets/Dataset/
- minimal datasets/Dataset/NodeEmb_Graph/
- minimal datasets/Dataset/NodeEmb_Graph/data.pt
- minimal datasets/Dataset/NodeEmb_Graph/vocab.pt
- minimal datasets/experiment data.xlsx
- minimal datasets/my experiment record/
- minimal datasets/my experiment record/checkpoint/
- minimal datasets/my experiment record/checkpoint/450pg_pretrained/
- minimal datasets/my experiment record/checkpoint/450pg_pretrained/dynamic/
- minimal datasets/my experiment record/checkpoint/450pg_pretrained/dynamic/best.pth
- minimal datasets/my experiment record/checkpoint/450pg_pretrained/static/
- minimal datasets/my experiment record/checkpoint/450pg_pretrained/static/best.pth
- minimal datasets/my experiment record/checkpoint/900pg_pretrained/
- minimal datasets/my experiment record/checkpoint/900pg_pretrained/dynamic/
- minimal datasets/my experiment record/checkpoint/900pg_pretrained/dynamic/best.pth
- minimal datasets/my experiment record/result/
- minimal datasets/my experiment record/result/1440pg_pretrained/
- minimal datasets/my experiment record/result/1440pg_pretrained/static/
- minimal datasets/my experiment record/result/1440pg_pretrained/static/result.json
- minimal datasets/my experiment record/result/270/
- minimal datasets/my experiment record/result/270/dynamic/
- minimal datasets/my experiment record/result/270/dynamic/result.json
- minimal datasets/my experiment record/result/270/static/
- minimal datasets/my experiment record/result/270/static/result .json
- minimal datasets/my experiment record/result/360/
- minimal datasets/my experiment record/result/360/dynamic/
- minimal datasets/my experiment record/result/360/dynamic/result.json
- minimal datasets/my experiment record/result/360/static/
- minimal datasets/my experiment record/result/360/static/result (1).json
- minimal datasets/my experiment record/result/360/static/result.json
- minimal datasets/my experiment record/result/450pg_pretrained/
- minimal datasets/my experiment record/result/450pg_pretrained/dynamic/
- minimal datasets/my experiment record/result/450pg_pretrained/dynamic/result.json
- minimal datasets/my experiment record/result/450pg_pretrained/static/
- minimal datasets/my experiment record/result/450pg_pretrained/static/result.json
- minimal datasets/my experiment record/result/540/
- minimal datasets/my experiment record/result/540/dynamic/
- minimal datasets/my experiment record/result/540/dynamic/result.json
- minimal datasets/my experiment record/result/540/static/
- minimal datasets/my experiment record/result/540/static/result.json
- minimal datasets/my experiment record/result/630/
- minimal datasets/my experiment record/result/630/dynamic/
- minimal datasets/my experiment record/result/630/dynamic/result.json
- minimal datasets/my experiment record/result/630/static/
- minimal datasets/my experiment record/result/630/static/result.json
- minimal datasets/my experiment record/result/720/
- minimal datasets/my experiment record/result/720/dynamic/
- minimal datasets/my experiment record/result/720/dynamic/result.json
- minimal datasets/my experiment record/result/720/static/
- minimal datasets/my experiment record/result/720/static/result.json
- minimal datasets/my experiment record/result/810/
- minimal datasets/my experiment record/result/810/dynamic/
- minimal datasets/my experiment record/result/810/dynamic/result.json
- minimal datasets/my experiment record/result/810/static/
- minimal datasets/my experiment record/result/810/static/result.json
- minimal datasets/my experiment record/result/900pg_pretrained/
- minimal datasets/my experiment record/result/900pg_pretrained/dynamic/
- minimal datasets/my experiment record/result/900pg_pretrained/dynamic/result.json
- minimal datasets/my experiment record/result/900pg_pretrained/static/
- minimal datasets/my experiment record/result/900pg_pretrained/static/result.json
