# Supplementary material for: A visual question answering method based on task decomposition
Source: PLoS One. 2025 Nov 13;20(11):e0336623. doi: 10.1371/journal.pone.0336623 (PMC12614567; doi:10.1371/journal.pone.0336623)
Supplement: S1 Data — The minimum dataset we provide includes experimental records, original chart files generated from experimental data, and part of processed benchmark data. (ZIP) [file pone.0336623.s001.zip › minimal datasets/experiment data.xlsx]

## Sheet: Sheet1
76.4	79.9	81.1	270			63.3	69.2	59.9	270
85.8	90.7	83.5	360			78.3	85.6	65.4	360
92.7	95.7	85.3	450			88.1	93.5	70.1	450
95.9	96.3	92.6	540			93.4	94.1	83.3	540
97.4	97.4	90	630			96.2	96.1	79.4	630
98.7	98.5	94.3	720			97.6	97.9	87.8	720
99.1	99.1	96.6	810			98.6	98.7	92.7	810
99.9	99.4	95.5	900			99.8	99.2	90.5	900
