# Supplementary material for: A visual question answering method based on task decomposition
Source: PLoS One. 2025 Nov 13;20(11):e0336623. doi: 10.1371/journal.pone.0336623 (PMC12614567; doi:10.1371/journal.pone.0336623)
Supplement: S1 Data — The minimum dataset we provide includes experimental records, original chart files generated from experimental data, and part of processed benchmark data. (ZIP) [file pone.0336623.s001.zip › minimal datasets/my experiment record/result/450pg_pretrained/dynamic/result.json]

{"count_acc": 0.9126531534074869, "exist_acc": 0.8939889086947911, "compare_num_acc": 0.8784432464367476, "compare_attr_acc": 0.9861244372278397, "query_acc": 0.9304164960732497, "program_acc": 0.8810728643718623, "overall_acc": 0.9266889346694135}
