# Supplementary material for: A visual question answering method based on task decomposition
Source: PLoS One. 2025 Nov 13;20(11):e0336623. doi: 10.1371/journal.pone.0336623 (PMC12614567; doi:10.1371/journal.pone.0336623)
Supplement: S1 Data — The minimum dataset we provide includes experimental records, original chart files generated from experimental data, and part of processed benchmark data. (ZIP) [file pone.0336623.s001.zip › minimal datasets/my experiment record/result/630/dynamic/result.json]

{"count_acc": 0.9659251312743493, "exist_acc": 0.9575163398692811, "compare_num_acc": 0.9545823794402186, "compare_attr_acc": 0.9985238763008341, "query_acc": 0.9791007555737522, "program_acc": 0.9616576994619677, "overall_acc": 0.9743784627077625}
