# Supplementary material for: A visual question answering method based on task decomposition
Source: PLoS One. 2025 Nov 13;20(11):e0336623. doi: 10.1371/journal.pone.0336623 (PMC12614567; doi:10.1371/journal.pone.0336623)
Supplement: S1 Data — The minimum dataset we provide includes experimental records, original chart files generated from experimental data, and part of processed benchmark data. (ZIP) [file pone.0336623.s001.zip › minimal datasets/my experiment record/result/630/static/result.json]

{"count_acc": 0.9620803568907587, "exist_acc": 0.9692452456418383, "compare_num_acc": 0.9252474516176687, "compare_attr_acc": 0.9936521995866548, "query_acc": 0.9872503582928509, "program_acc": 0.9608988464359539, "overall_acc": 0.9744415549776622}
