# Supplementary material for: A visual question answering method based on task decomposition
Source: PLoS One. 2025 Nov 13;20(11):e0336623. doi: 10.1371/journal.pone.0336623 (PMC12614567; doi:10.1371/journal.pone.0336623)
Supplement: S1 Data — The minimum dataset we provide includes experimental records, original chart files generated from experimental data, and part of processed benchmark data. (ZIP) [file pone.0336623.s001.zip › minimal datasets/my experiment record/result/900pg_pretrained/static/result.json]

{"count_acc": 0.9970353220204986, "exist_acc": 0.995790412044374, "compare_num_acc": 0.9609986704092185, "compare_attr_acc": 0.9978225568349572, "query_acc": 0.9984365402870066, "program_acc": 0.9924251516970061, "overall_acc": 0.9942588517703541}
